# Supplementary material for: Introducing “MEW2” Software: A Tool to Analyze MQ-NMR Experiments for Elastomers
Source: Polymers (Basel). 2023 Oct 11;15(20):4058. doi: 10.3390/polym15204058 (PMC10609784; doi:10.3390/polym15204058)
Supplement: Supplementary file 1 [file polymers-15-04058-s001.zip]

Archive with 4 entries (4 files):
- ftikreg.dat
- ftikreg.par
- ftikreg_2.00.exe
- MEW2.exe
