# Supplementary material for: Introducing “MEW2” Software: A Tool to Analyze MQ-NMR Experiments for Elastomers
Source: Polymers (Basel). 2023 Oct 11;15(20):4058. doi: 10.3390/polym15204058 (PMC10609784; doi:10.3390/polym15204058)
Supplement: Supplementary file 1 [file polymers-15-04058-s001.zip › ftikreg.dat]

0.000000000000000000e+00 1.373353068024522764e-03
9.432000000000000106e-02 2.117825651114556978e-02
1.143200000000000049e-01 3.243239204437659701e-02
1.343199999999999950e-01 3.618680161116806515e-02
1.543200000000000127e-01 5.119355052706980186e-02
1.743200000000000027e-01 6.139727705101099414e-02
1.943199999999999927e-01 6.771702375812434227e-02
2.143200000000000105e-01 8.268504754104315235e-02
2.343200000000000005e-01 9.340027476579390586e-02
2.543199999999999905e-01 1.087068028166826850e-01
2.743200000000000083e-01 1.237309104823612338e-01
3.143199999999999883e-01 1.444107573267527922e-01
3.543200000000000238e-01 1.687780304737639958e-01
3.943200000000000038e-01 1.955845931897759460e-01
4.343199999999999839e-01 2.228781701460044729e-01
4.743200000000000194e-01 2.434833792087291726e-01
5.143199999999999994e-01 2.684398055388000914e-01
5.543200000000000349e-01 2.921288588037717626e-01
5.943199999999999594e-01 3.145416386615390580e-01
6.343199999999999950e-01 3.341339377299201718e-01
6.743200000000000305e-01 3.550609859161831805e-01
7.543199999999999905e-01 3.902579924747821560e-01
8.343199999999999505e-01 4.218938929783213054e-01
9.143200000000000216e-01 4.423237645000341334e-01
9.943199999999999816e-01 4.668112441102386101e-01
1.074319999999999942e+00 4.873774208763723692e-01
1.154320000000000013e+00 4.967131653415394199e-01
1.234320000000000084e+00 5.144882960184543608e-01
1.314319999999999933e+00 5.238383262526826734e-01
1.394320000000000004e+00 5.318809448474235424e-01
1.474320000000000075e+00 5.344343010583278986e-01
1.634319999999999995e+00 5.446134655799010904e-01
1.794319999999999915e+00 5.419672321981204854e-01
1.954320000000000057e+00 5.409516871825065243e-01
2.114320000000000199e+00 5.380726537399932452e-01
2.274319999999999897e+00 5.307535630470876509e-01
2.434320000000000039e+00 5.247128335588503445e-01
2.594320000000000181e+00 5.166808197432377625e-01
2.754319999999999879e+00 5.154014291088807598e-01
2.914320000000000022e+00 5.118922426178643681e-01
3.074320000000000164e+00 5.056882296813389743e-01
3.394320000000000004e+00 5.047345824620398380e-01
3.714319999999999844e+00 4.998359174792173509e-01
4.034320000000000128e+00 5.053962767709214710e-01
4.354320000000000412e+00 5.003092334160829102e-01
4.674319999999999808e+00 4.921102462701479885e-01
4.994320000000000093e+00 4.983062480719102072e-01
5.314320000000000377e+00 4.954313791640390652e-01
5.634319999999999773e+00 4.977941449746914881e-01
5.954320000000000057e+00 4.900943712124409823e-01
6.274320000000000341e+00 4.967655497027123612e-01
6.914320000000000022e+00 5.003979746946086715e-01
7.554319999999999702e+00 4.841761487596127345e-01
8.194319999999999382e+00 5.410160384453928106e-01
8.834319999999999951e+00 5.202877021623274478e-01
9.474320000000000519e+00 4.491550312603527217e-01
1.011431999999999931e+01 3.973938356882702472e-01
1.075431999999999988e+01 8.484156419227396606e-01
1.139432000000000045e+01 7.398729977715280404e-01
1.203431999999999924e+01 5.129221113586350800e-01
1.267431999999999981e+01 7.460265274924764434e-01
1.395431999999999917e+01 4.956428684097276549e-01
1.523432000000000031e+01 9.785571784646073246e-01
1.651432000000000144e+01 6.769406857306765612e-01
1.779431999999999903e+01 9.698806039025305303e-02
1.907432000000000016e+01 7.732693804229996415e-01
2.035432000000000130e+01 1.289588891125501346e+00
2.163431999999999888e+01 8.056460752468616038e-01
2.291432000000000002e+01 7.432838782143633694e+00
2.419432000000000116e+01 6.245955243733554152e-01
2.547431999999999874e+01 1.036151502964957505e+00
2.803432000000000102e+01 7.760856873963640767e-01
3.059431999999999974e+01 5.465911016106235198e-01
3.315431999999999846e+01 1.759146108834628519e+00
3.571432000000000073e+01 3.416328159963820887e+00
3.827432000000000301e+01 1.195112999268806708e-01
4.083431999999999817e+01 6.172047636470647802e-01
4.339432000000000045e+01 5.330590832249563205e-01
4.595432000000000272e+01 -2.087800405224685130e-01
4.851431999999999789e+01 1.880924669659591686e+01
5.107432000000000016e+01 3.267979106299531367e+00
5.619431999999999761e+01 8.778013392662821213e-01
6.131432000000000215e+01 -8.719660448006851805e-01
6.643431999999999960e+01 7.249859739818390603e-01
7.155432000000000414e+01 -1.554282356010204591e+00
7.667431999999999448e+01 1.566454584433561115e+00
8.179431999999999903e+01 4.823376307488233539e-01
8.691432000000000357e+01 1.543280482129334219e+00
9.203432000000009339e+01 8.025828527935036050e+01
9.715432000000009793e+01 8.882836868239608608e-01
