# Supplementary material for: Introducing “MEW2” Software: A Tool to Analyze MQ-NMR Experiments for Elastomers
Source: Polymers (Basel). 2023 Oct 11;15(20):4058. doi: 10.3390/polym15204058 (PMC10609784; doi:10.3390/polym15204058)
Supplement: Supplementary file 1 [file polymers-15-04058-s001.zip › ftikreg.par]

7_DQ_rd_165_80C     FILENAME
0             INVMODE (invert norm. DQ data: 0=yes, 1=no (0 is recommended))
1             FUNCMODE (0=Gauss Kernel, 1=BaumMaxFit Kernel)
0.2           ERRORBEGIN
0.001         ERROREND
25            ERRORSTEPS
0.5       CUT  (0.45 is recommended for Gauss Kernel) 
400           NS   (number of points for result axis, max. 400!)
0.E-00        SMIN (Dres min.)
2.E+00        SMAX (**Dres max, adapted to exp. data, mostly in kHz!)
1             DISMOD (axis spacing: 1=lin, 2=log)
0             M (base line fitting: 0=no BL, 1=with BL)
1             NE (no. of equations = 1!)
12            ERRMOD (absolute=x2)
221           REGMOD (positivity=2xx; determine lambda=x2x; xx3?)
1.E-06        LAMBDA (reg.parameter, irrelevant for REGMOD=x2x)
2             INFMOD (screen output type)
-10.          LAMBST (recommended default)
1.            LAMBSP (recommended default)
12.           LAMBRA (recommended default)
1.E-08        LAMBPR (recommended default)
200           LAMBIT (recommended default)
